# Supplementary material for: “I’ll take them another day”: A qualitative study exploring the socio-behavioral complexities of childhood vaccination in urban poor settlements
Source: PLoS One. 2024 May 13;19(5):e0303215. doi: 10.1371/journal.pone.0303215 (PMC11090334; doi:10.1371/journal.pone.0303215)
Supplement: S1 Table — (XLSX) [file pone.0303215.s003.xlsx]

## Sheet: Sheet1
Sub-Category	Code	FGD TYPE	Text
Affordability	High cost of immunization in private facilties	Female FGD	P: Yes, sometimes, I go to that private hospital, if it is the starting one you are told 150, now some days when you return you are told 50, 30 you see, sometimes you can delay the baby because you don't have that money, it's a lot of money
Affordability	High cost of immunization in private facilties	Female FGD	P: You hear all those reasons. Even missing fare, now where I live, most hospitals are private, and if you go there, the time you go, you go with 150 shillings, the time you return you go with 150, 150 every day, if you're told to come back you go with that 150, now sometimes you find you don't have
Affordability	High cost of immunization in private facilties	Female FGD	P: A place where those mothers will know if I take the baby to the hospital its free, I will wake up early, I go and plan, and by 1 pm I will have had the baby taken care of, because you get that someone doesn't have that one hundred shillings
Affordability	Lack of fare	Female FGD	P: They don’t have 50 shillings, and they'll stay and stay, then the day they get when they go, the doctor will wonder why you passed with two months? Now you see herself taking pity on herself, but with these injections in a public hospital, mothers are many even if they will be served at what time, their babies get vaccinated.
Affordability	High cost of immunization in private facilties	Male FGD	P: maybe the baby’s mother has no money, she is afraid to go see people who she is not used to, to talk to them about serving her my child on a particular day they are to be vaccinated and she doesn't have money
Affordability	Lack of fare	Male FGD	P: Or I don't even have fare
Atttitudes and beliefs	Perceived benefits	Female FGD	P: Prevent Malaria P: Polio P: Measles
Atttitudes and beliefs	Perceived severity	Female FGD	P: Those diseases are bad diseases
Atttitudes and beliefs	Perceived susceptibility	Female FGD	P: Yes, they can get them if they are not vaccinated
Atttitudes and beliefs	Perceived benefits	Female FGD	P: Prevents M: What does it prevent? P: Like that polio, if you refuse to take a child, they will get it....... Like sometimes they help when the child has no strength…eeh M: It helps a child who has no strength? P: If a child is not strong in his body, eeh they are completely weak M: Because they have not been vaccinated? P: Because they have not been vaccinated
Atttitudes and beliefs	Perceived benefits	Female FGD	P: It helps prevent like these chicken pox diseases, others mumps.
Atttitudes and beliefs	Perceived vaccine effectiveness	Female FGD	P: It works because even if your child gets caught with that chicken pox they are not defeated, two days they recover M: Two days they recover? P: Yes, long ago it even used to kill
Atttitudes and beliefs	Vaccine importance	Female FGD	P: It's very important (response by many)
Atttitudes and beliefs	Trust in traditional medicine	Female FGD	P: They see this is not a disease to take to the hospital P: They go first to be given traditional medicine P: And now such a person will not take the child to the hospital
Atttitudes and beliefs	Trust in traditional medicine	Female FGD	P: You see like that traditional medicine, I would say it is true (laughter), because, you might have taken a baby to the hospital and they are not healing, now you say let me find option 2, now if you take them, and they are given like that by their grandmother, now you see they are going to recover, if they weren't eating well you see they are starting to eat, they become healthy
Atttitudes and beliefs	Perceived benefits	Female FGD	P: Prevents diseases like polio eeh
Atttitudes and beliefs	Perceived benefits	Female FGD	P: It makes the baby healthy
Atttitudes and beliefs	Perceived benefits	Female FGD	P: The vaccine helps the child not to become infected, overwhelmed, by things that children infect each other.............
Atttitudes and beliefs	Fear of side effects	Female FGD	P: Some say those vaccines, like this one for polio, sometimes you hear that after the vaccine someone is disabled. M: Because they got the vaccine? P: Eeh M: Have you seen anyone yourself who is disabled or its because people are saying this? P: No, they're few, but not many M: Have you seen them yourself? P: Eeh
Atttitudes and beliefs	Fear of side effects	Female FGD	P: After they got that vaccine, that is why you find that sometimes, when those vaccines pass, you find others are afraid to give it to children not to get it. M: why? P: They see their is that side effect
Atttitudes and beliefs	Perceived benefits	Female FGD	M: And what diseases do vaccines prevent, you told me polio, what else do we know? P: Rickets P: Measles P: Tuberculosis P: Yellow fever
Atttitudes and beliefs	Perceived severity	Female FGD	P: Those diseases are serious M: Like what? P: Now like that of rickets , how will the baby walk, they cannot be comfortable even walking , eeh
Atttitudes and beliefs	Perceived susceptibility	Female FGD	P: If they don't get all those vaccines, they will get the diseases. Vaccination is what helps prevent Now if he hasn't received, isn't that it, he'll suffer from those diseases.
Atttitudes and beliefs	Vaccine importance	Female FGD	P: Oh, vaccination it's very important
Atttitudes and beliefs	Perceived vaccine effectiveness	Female FGD	P: It works when there's an outbreak, that childhood disease, your child won't be able to get that disease M: What disease outbreak? P: Like chicken pox
Atttitudes and beliefs	Perceived benefits	Female FGD	P: Good in Preventing Illnesses like measles
Atttitudes and beliefs	Perceived benefits	Female FGD	P: Prevent paralysis
Atttitudes and beliefs	Perceived vaccine risks	Female FGD	P:Some women don’t take children for vaccination for fear that the child can get sick or be vaccinated with water or expired vaccines
Atttitudes and beliefs	Perceived benefits	Female FGD	P:It helps the baby not to become disabled, and prevents serious illness
Atttitudes and beliefs	Perceived benefits	Female FGD	P: The child not to get sick
Atttitudes and beliefs	Perceived benefits	Female FGD	P: Prevents malaria
Atttitudes and beliefs	Religious beliefs	Female FGD	P : Some say their religion does not accept M: What kind of religion? P: Akorino
Atttitudes and beliefs	Religious beliefs	Female FGD	P: Those akorino P: Some say it's government stuff M: Vaccination is a government thing ? P 7: Yes, they are the ones who know vaccine stuff
Atttitudes and beliefs	Religious beliefs	Female FGD	P: Others follow religion. M: Religion? P : Theirs. sometimes you can find a woman giving birth, maybe she's giving birth in the house because she doesn't want to go to the hospital M: She gives birth in the house so she doesn't go to a hospital? Because if she goes to the hospital? P: They believe in prayer. M: Just prayer? P: Even if someone is sick they don't want to go hospital
Atttitudes and beliefs	Perceived benefits	Male FGD	P : I would say there is good because if you look at it, these vaccines prevent children from future side effects, which can occur. Because if you look at that child that doesn't get vaccinated, and if you go to these facilities that provide health, you'll find that those kids that aren't vaccinated are most likely to get diseases that they if they had gotten vaccinated they wouldn’t have gotten.…
Atttitudes and beliefs	Perceived benefits	Male FGD	P : Those vaccines at other times I see the baby is growing faster, and it makes them mobile, you see there are changes to that child
Atttitudes and beliefs	Perceived benefits	Male FGD	P : Let’s say for example like polio vaccine, once a child is given polio vaccine, he or she grows well, if you are not given that polio vaccine, it will be detrimental to your life in future
Atttitudes and beliefs	Vaccine importance	Male FGD	P:There is none that has ever caught something that I know. Every vaccine has those diseases that it prevents, when they are growing up you come to get that if they are vaccinated, there is no way that disease can get them because they have gotten that vaccine
Atttitudes and beliefs	Vaccine importance	Male FGD	P: You've asked a question about the importance of those vaccines being given, for example if I am, at this hour I'm in my years, my parents or the community would not have insisted on my being vaccinated I'd have rickets , so to save this coming generation children deserve to get vaccines like polio so that they don't have deformities in the body, so it's of most importance.
Atttitudes and beliefs	Religious beliefs	Male FGD	P: There are people who believe the religion you see, like there are sects that arose from catholicism, and there are also these churches ..........they say there is their god who has rejected those things. P: You know everybody has their belief now from the cultures from long ago that they still believe. Just like Jehovah Wanyonyi that went and told them not to be vaccinated, things like that
Ease of access	Facility distance	Female FGD	P: What can make our life at least we can take children to the clinic, we are asking for the public hospital to be close, close in place so that we don't have an excuse about fare, somewhere you will walk, you can take the baby, so they do not to miss the vaccine, that's what we are asking for.
Ease of access	Facility distance	Female FGD	P: In the slum’s hospitals are far away
Emotion related	Anticipated regret	Female FGD	P: I'll feel bad because If you go to the hospital, you'll tell the doctor the child has measles, they'll tell you when were they to be injected, eeh. Or they look and see their day of injection passed, where were you, so they will not inject that time they will tell you to come next time, because the child must heeal, they won't be injected at that time
Emotion related	Anticipated regret	Female FGD	P: Very bad P: Very bad P: I can blame myself because the mistake is mine
Emotion related	Worry/anxiety	Female FGD	P: There are others who aren’t worried on that day, if you put it that if I take the baby to get vaccinated it’s a must that the baby to have a fever, you'll see that its difficult. M: So, you see that's something people have put in their head? P: They have put it in their head M: That if a child goes to get vaccinated, they will give me trouble? P: Like me on my side, I take my children and I ha…
Emotion related	Fear	Female FGD	P: Like these polio maybe M: Polio? P: They are afraid, what I told you in the beginning, that a child can be disabled? P: Eeh, they might get out of there unable to wake up, maybe they have developed some fever , maybe they'll be afraid once they are given that story by another
Emotion related	Fear	Female FGD	P: So those are the things that happen, they scare someone, the baby has been vaccinated almost twice a month, you see, so he wonders what this other vaccine is for, now that fear is getting into him.
Emotion related	Fear	Female FGD	P: Fear, because he doesn't know what the vaccine is for
Emotion related	Love	Female FGD	P: Now if you love your child, you just endure the clinic hours
Emotion related	Love	Female FGD	P: This is because I love my child so much, I love my family life, I will don’t want to get these diseases, our world has changed with different diseases
Emotion related	Love	Female FGD	P: I love my child’s life, I don't want them to get sick, missing all those vaccines brings infection, now the baby is crippled like that now.
Emotion related	Anticipated regret	Female FGD	P: They'll feel really bad P: They will regret
Emotion related	Love	Female FGD	P: But you know if you love your child you're going to take them, even if you have been told not to take them. Because you love your child and want to protect him, you'll just take them
Gender based factors	Support/lack of support from spouse	Female FGD	P: You know husbands are different, some will tell you I've finished my job, that's yours, he sleeps, but others are good he'll help you carry that child at least you also sleep
Gender based factors	Support/lack of support from spouse	Female FGD	P: You are told to carry them and cook.... (laughter)
Gender based factors	Support/lack of support from spouse	Female FGD	P: If he finds the child is disturbing, even he takes them to see if they will keep quiet.
Gender based factors	Support/lack of support from spouse	Female FGD	P: If they cry the whole night and they want to wake up to go to work, now they tell you I want to sleep, and you know the house is a single, it’s not that you will go out to another bedroom, now you just have to calm them quickly, quickly
Gender based factors	Support/lack of support from spouse	Female FGD	P: Me I would place them there, so that he wakes up and doesn’t sleep, we help each other M: You help each other? P: Yes, it’s a must we help each other
Gender based factors	Support/lack of support from spouse	Female FGD	P: The one who tells you the baby is crying, that one doesn't know the value of a child P: The one who knows his place, he just picks them up
Gender based factors	Support/lack of support from spouse	Female FGD	P: You go with him to the clinic, you take the baby to be injected, he helps you, he carries the child
Gender based factors	Spousal conflicts	Female FGD	P: Yes your relationship affects aspects of the vaccination of the child M:how does it affect vaccination? P: Because there is a day you will be beaten and it was a day to take the baby, so you have gone, when are they going to go....
Gender based factors	Spousal conflicts	Female FGD	P: That day if you have a clinic (appointment) you won't go M: Why? P: Because now you've quarreled with the husband? Yes and he left at night
Gender based factors	Spousal conflicts	Female FGD	P: He's the first one to leave and go, coming back, like this lady has said, maybe we have those who taste, when he comes, he is drunk, they sleep, you can't talk to him because you are afraid if he's drunk, he'll hit you. Now you have to keep quiet, when you wake up in the morning you remind him you know yesterday I was going to go to the clinic and now I wasn't there, now they tell you to wait …
Gender based factors	Level of autonomy	Female FGD	P: But that one for vegetables there is a way you will cut until you have a little bit left. M: Keep a little bit for taking the baby? P: Yes because he maybe didn't have money, your husband hasn't given it to you
Gender based factors	Level of decisional authority	Female FGD	P: No he doesn’t have to give permission P: Aah M: If he says you won't take him, will you take him or won't you take him? P: You are going to take them
Gender based factors	Level of decisional authority	Female FGD	M: So, who makes a decision on whether a child will be vaccinated? P: It's the mother P: Yes, it's the mother P: Mostly it’s the mother
Gender based factors	Responsibility	Female FGD	P: Mostly it’s the mother
Gender based factors	Level of decisional authority	Female FGD	P: If you don't take the child for vaccination, the child gets in trouble
Gender based factors	Level of autonomy	Female FGD	P: You know sometimes a man even sometimes has gone and left you hungry, he has gone to work, and you are the one with this child, the baby will cry for you, the baby can't cry for him because they don't see him, you will struggle, even go to the neighborhood to borrow, help me even a hundred to cook for the baby, he is not even there? He doesn't know, even if you tell him the baby didn't eat, he…
Gender based factors	Responsibility	Female FGD	P: The husband is for support
Gender based factors	Responsibility	Female FGD	P: Because you're the one who felt that weight when you carried the pregnancy for nine months when you were defeated to eat, sleep, so you have to take care of your baby to stay healthy. P: And when they won't get those vaccines, you're the one now even if they (the child) get in trouble he'll leave you, he'll run away from you.
Gender based factors	Responsibility	Female FGD	P: I was saying but let's not throw our husbands too much, because the way you came together the two of you, you came together as one family, look for him, when you say the responsibility is mine, then you will have thrown off your husband. You should, if you were to go on the 21st, you tell your husband in advance, he oplans for you
Gender based factors	Level of autonomy	Female FGD	P: There is that one who will tell you okay, but when that date arrives there is nothing
Gender based factors	Level of autonomy	Female FGD	P: He will arrange it for you
Gender based factors	Level of autonomy	Female FGD	P: That day you have told him, he'll tell you yes, but when that date comes, maybe where he was thinking he's going to get it (money), he goes and misses, what is he going to do , they will just tell you to take them some other day
Gender based factors	Level of autonomy	Female FGD	P: You know it can even contribute sometimes you lie to him, you tell God, today I lied to him but, you tell him today at the clinic I was told to go with three hundred, now that three hundred, you put that 150 you know it's for going that other day.
Gender based factors	Spousal conflicts	Female FGD	P: Oh, now we've broken up with my husband, at night we've argued with each other, today it's the baby's clinic day, I've escaped, that day I can't take them to the clinic, how will I take them, and maybe I have been beaten in the house, I'm having marks, how are you going to go to the hospital when you're like that? M:You have been beaten? P: I can't go M: And this problem of mothers being beate…
Gender based factors	Responsibility	Female FGD	P: Maybe you as a wife, you sit down with your husband and tell him there's somewhere (your child) goes for vaccination or goes to the clinic. It's you to sit your husband down and you agree, you see, tell him there's a day when it comes I'm going to the clinic and I'm going to get vaccinated, so he stays knowing there's something and something for his baby. Now you find there are those men, not …
Gender based factors	Responsibility	Female FGD	P: Yes he goes or he escorts me and tells me lets go with you
Gender based factors	Responsibility	Female FGD	P: We don't go together: Now because I am there, and carry that load and take them.
Gender based factors	Responsibility	Female FGD	P: It's both, but if the man isn't there, now I'm the one volunteering to do the job, because he has gone to search, if we both go what we'll we eat M: So the husband goes to search ? P: And I take the baby to the clinic
Gender based factors	Responsibility	Female FGD	P: It’s me that takes them, he is at work, now I have to take my baby
Gender based factors	Responsibility	Male FGD	P: Mostly you know we don't know what is written in those books, the mother knows what is drawn (laughter). Sometimes if you are at work, you hear her telling you she should attend the clinic, now those books she knows how they've been drawn, and she knows how she is going to the clinic.
Gender based factors	Responsibility	Male FGD	P: There in the vaccine decision I would say the decision is for the wife and the husband, you understand. There should also be that communication because I also know there have been days when I have taken the baby alone to the clinic like twice because the baby’s mother knows on that day she will not be there, and the baby needs to go. So, she communicates, and I go. And if you go when you're a …
Gender based factors	Support/lack of support from spouse	Male FGD	P: It's to remind the women about vaccination
Gender based factors	Support/lack of support from spouse	Male FGD	P: It's to remind her and also to give her the financial support
Gender based factors	Support/lack of support from spouse	Male FGD	P: Even the company. The child is not hers alone, it belongs to the two of you, so you should take responsibility, when possible, unless now you are busy at work or somewhere, if you see we can go and there is no business, lets go together, and there is a way she becomes confident that this child is not mine alone. Even some time you carry (the child), either you carry them when you go and the mo…
Gender based factors	Support/lack of support from spouse	Male FGD	P: Let me talk about that, that's the responsibility of both of us and sometimes, the mother you know because the household chores are a lot there in the house she may be surprised that the clinic is tomorrow, or she is surprised it has passed and you have left the responsibility be the mother's, so when that card is there, remember the date as the mother remembers, yes because she is also a busy…
Gender based factors	Support/lack of support from spouse	Male FGD	P: It's like this, if I get my wife has left the clinic she'll come and tell you as the baby’s daddy I've been told to come back someday. You know you won't remember, she has told you so to prepare your psychology that she should go back and she'll need a car or a motorcycle, so you'll just sit back reminding her you said when are you going? So it’s like you're also reminding her because you want…
Gender based factors	Spousal conflicts	Female FGD	P: Someone else told their husband today I am taking the child to be vaccinated I want you to buy paracetamol, the husband had no money, they were beaten first.... (laughter) You are saying the baby should be bought paracetamol, you haven't bought food, what do you buy with, and paracetamol is a hundred.
Healthcare provider factors	Fear due to underweight babies	Female FGD	P: And also, mine are given a substitute so every time I go to the clinic, now you are fat and yours is thin, now you see they are giving me fear. Now myself I stay and say if these peanuts help my kids, I'll go. But now that fear you go with whether they have added or they haven't added weight, now that fear, they put mothers in fear
Healthcare provider factors	Fear of healthcare providers reactions to missed appointments	Female FGD	P: You also know the doctor checks the card like when they were born, if there's an injection they got, that's what they're really following up, there's an injection they got that little injection, then you bring him back after that month, now even other doctors can even chase you, tell you why the baby didn't get that vaccine .Yes, you're going to be scared because you didn't go on. time.
Healthcare provider factors	Fear of healthcare providers reactions to missed appointments	Female FGD	P: And you can even refuse to go to that hospital you were to go and go to another
Healthcare provider factors	Wrong dates	Female FGD	P: For others, its not to say they don't want to take the baby to be vaccinated, because now again they're giving you a date, and the date they've given you has fallen on Saturday or Sunday, now where are you going to go? Then you'll find another day to take the baby to the clinic
Healthcare provider factors	Fear due to underweight babies	Female FGD	P: There's that one, maybe they've written for you a certain date to take the baby, and that child of yours, they’ve been sick, very sick, now it comes to that the baby hasn’t recovered, maybe they are still under medication. Now, you go and get there, if you get there you start being told, even if you explain to the doctor this kid has been sick.... They'll see it's like, it's like you don't tak…
Healthcare provider factors	Fear of healthcare providers reactions to missed appointments	Female FGD	P: They quarrel you P: They quarrel you, but you persevere now what can you do P: You get quarreled , you're told words but they serve you in the end M: Do they ultimately serve you? P: Mmh M: Can you say that is your experience of a child being late for vaccination? P: Laughter, you just agree to be shouted at, better the child to be served
Healthcare provider factors	Fear due to underweight babies	Female FGD	P Others your child is probably underweight, they say you will go and be shouted down by a doctor, so you're afraid M: You are afraid? P: Yes (General agreement) M: aah..... So does fearing a doctor makes mothers not to take children to the clinic? P: Yes (general agreement) they are harsh. They give you a hearing and insults M: Insults? P: When a child reaches a year and a half, and they are....…
Healthcare provider factors	Missing mothe/child booklet or card	Female FGD	P: And now I ask this child that hasn't had his one-and-a-half-year injection and you don't have a card and you should also take that baby’s birth certificate, how is it going to go? P: Also, that, you don't have a card, the card was burnt in the house, and this child wasn't injected the one for a year and a half or the clinic book. The first thing they ask is if you have a clinic book, they shou…
Healthcare provider factors	Fear of healthcare providers reactions to missed appointments	Female FGD	M: If you go late what happens that day? P: Insults P: Or you are put aside when others are being served P: Your card is put down and the mountain is there P: Like me there is a time I delayed the clinic I was subjected to that contempt,........ instead of serving me, they're placing my card down. When the clinic is ending, they are telling me the time is up P: Also, because you've upset them too…
Healthcare provider factors	Fear due to underweight babies	Female FGD	P: Or you have a thin baby, they are not fat
Healthcare provider factors	Vaccine scheduling	Male FGD	P;This stuff you know isn't everyone who has the capability. Mostly, private like that clinic I go to, I know Tuesday and Thursday is the day there are having activities for children so maybe you go on Wednesday, yesterday you forgot to go you didn't remember, you say let me go, you're told to come back for the vaccine until next week , so now haven’t you lost, seven days have moved on, so stuff …
Past experience	Indirect/direct past experience	Female FGD	P: Some say those vaccines, like this one for polio, sometimes you hear that after the vaccine someone is disabled. M: Because they got the vaccine? P: Eeh M: Have you seen anyone yourself who is disabled or its because people are saying this? P: No, they're few, but not many M: Have you seen them yourself? P: Eeh
Past experience	Indirect/direct past experience	Female FGD	P: People say that in the past our parents weren't getting vaccinated, and they were surviving. They don't see the need to take children. You get a mother even if you tell her you're taking the baby up to five years old she tells you when she reaches nine months she cannot continue. M: So, they reach 9 months, they see it’s enough, that one for nine months? P: Yes
Past experience	Indirect/direct past experience	Female FGD	P:I believe the vaccine is from long ago because it is not coming today. I believe because we got those vaccines and our kids, we would want them to grow like us who got those vaccines.
Perceived behavioral control	Self control	Female FGD	P: You see like there are these that have come, these we've been brought for, they are injected two here (shows on her baby) and one here, now you see both legs are vaccinated, now before you go to the clinic, you are in your house you get prepared.
Perceived behavioral control	Self control	Female FGD	P: Yes, you wake up, you organize yourself because you know today is the painful one, now if you come back at least you're okay, even if they are crying you caress her a little bit, you're sleep with them
Perceived behavioral control	Self control	Female FGD	P: You give them panadol to reduce the pain
Perceived behavioral control	Self control	Female FGD	P: Oh, you have to wash them, you know they are clean, you don't take them there, they remove their clothes and see wonders (laughter), and insult you. You know there are other doctors you get, someone who has a high temper, now there is a way you can remove the baby’s clothes they see that you are dirty, insult you, or just talk badly, now you just have to prepare them properly, check their clea…
Perceived behavioral control	Self control	Female FGD	P: Now if you love your child, you just endure the hours in the hospital
Perceived behavioral control	work commitments	Female FGD	P: You can't say I'm going to stop taking them, if it's today's date, you do that work and then tomorrow you get up early you take them to the clinic.
Perceived behavioral control	work commitments	Female FGD	P: Others are at work, and they should take them, and they are working, perhaps where they work, they cannot be given permission. P: They'll take them on a day like Saturday because they are at work
Perceived behavioral control	Self control	Female FGD	So, you get sometimes somebody is scared, if I take my baby, they'll feel pain and I haven't bought paracetamol, and you have to give that pain killer so that they keep quiet.
Perceived behavioral control	Lack of time	Female FGD	P: Another one doesn't have time
Perceived behavioral control	Competing priorities	Female FGD	P : You'll have to set apart, that place where you were going, to take the baby to get their vaccine
Perceived behavioral control	Self control	Female FGD	P : You give them medicine first before taking them
Perceived behavioral control	No permission from work	Female FGD	P: There are sometimes other parents are busy, maybe they are working, so when it comes that day they have been written for they should go to the clinic, they just skip
Perceived behavioral control	work commitments	Female FGD	P: And others went to work at night and coming back they are tired, they are required to deal with the housechores
Perceived behavioral control	Self control	Female FGD	P: You start thinking about it saying now today I won't sleep; I should finish the job early so that I can spend time on their care
Perceived behavioral control	Self control	Female FGD	P: That day you have prepared is the one they don’t bother with, the one you're not organized is the one they are bothering. The day they are bothering is on the day you haven't washed the dishes, you haven't worked, you're not organized. If you have made enough supper, when you come you'll be this way (shows swaddling of baby)
Perceived behavioral control	Self control	Female FGD	P: If I'm going to take the baby to the clinic, I leave when I’ve cooked everything, it's ready I've put it there. When I come knowing the night is like that, it doesn't happen. We sleep "fofofo". That day you're not organized, that's when they cry.
Perceived behavioral control	Self control	Female FGD	P: Some are afraid of being cried for by children, you know they are crying non-stop, until you feel like crying you yourself
Perceived behavioral control	Work commitments	Female FGD	P: I wanted to say, now that they've written for you a date to go to the clinic, you see now we're hustlers, someone can tell you, today it's a clinic day, and then someone tells you I have some work you can do for me, and you have nothing in the house, you say let me do first work I'll go to the clinic another day . And that makes it very difficult to take children to be vaccinated
Subjective norms	Fear of social judgement	Female FGD	P: There's something else, I've given birth to a baby, and they are positive, there's one who finds it difficult in taking the baby to the clinic, because now she sees when I get there, everybody, the doctor will know I'm like this, this one will know I'm like this, now you see. Eeh, now you just see difficulty in taking them
Subjective norms	Fear of social judgement	Female FGD	P: You get others don't have money for like pampers, you get someone maybe their life is very low, something you've been given , maybe, you've been helped by a neighbor maybe those nappies, so you find you use nappies to raise your child, you don't have money for pampers, and you see where you take him to hospital you'll go, it's obvious you'll be told, if it's being weighed kilos, to remove thei…
Subjective norms	Fear of social judgement	Female FGD	P: Eeh, because everybody has brought their baby with pampers, and you yours doesn't have that pampers, and that money you don't have, so you just have to stay at home
Subjective norms	Influence of friends/neighbors	Female FGD	P: Yes, now you see others are heart broken, people are saying if mine was vaccinated last time, this one that has come again it is for what? But now you get if it can be explained to you, you'll find it's of importance, it's because you haven't been told now that you hear someone telling you not to take them, there are others (who say) when a child gets injected, they stay disabled, or they star…
Subjective norms	Influence of friends/neighbors	Female FGD	P: People say that in the past our parents weren't getting vaccinated, and they were surviving. They don't see the need to take children. You get a mother even if you tell her you're taking the baby up to five years old she tells you when she reaches nine months she cannot continue. M: So, they reach 9 months, they see it’s enough upto the vaccine for nine months? P: Yes
Subjective norms	Influence of friends/neighbors	Female FGD	P: That's to say sometimes you see like what you said, you can get sometimes they announce saying a vaccine will come here someday. So maybe you know your child was vaccinated you won't know this one that is coming what its importance is. Now someone comes and tells you not to go and take the baby to be vaccinated, you don't know what that vaccine is for.
Subjective norms	Influence of friends/neighbors	Female FGD	P: Yes, now you see others are heart broken, people are saying if mine was vaccinated last time, this one that has come again it is for what? But now you get if it can be explained to you, you'll find it's of importance, it's because you haven't been told now that you hear someone telling you not to take them, there are others (who say) when a child gets injected, they stay disabled, or they star…
Subjective norms	Influence of friends/neighbors	Female FGD	P: Now if you know yourself, you can't listen to them when they say the vaccines they come with diseases, that if you take the child to be vaccinated they come with diseases, but you know not everyone is born knowing everything, it's good to also be taught,
Subjective norms	Influence of friends/neighbors	Female FGD	P: A friend of mine told me it wasn't necessary, because previously they were only giving upto nine months M: Why did they find it unnecessary? P: Because they didn't even take their own
Subjective norms	Influence of family members	Female FGD	P: My grandmother told me its not a must. That long ago they weren't getting vaccinated, also those of mine I shouldn't take, but now you take them voluntarily
Subjective norms	Influence of family members	Female FGD	P: Yes, when I was pregnant, she was telling me not to go, you're just going to give birth in the house (laughter)...
Subjective norms	Influence of family members	Male FGD	P: I was also saying you get maybe you have your friend, you get like those vaccines for the legs you get I don't know if the child was injected badly, you get so when they start feeling pain you get they start reporting that the child has never kept quiet after being injected with that vaccine. Then you get that the leg starts to develop problems you starts to wonder if it's that vaccine that wa…
Traditional beliefs	Death from injection if looked at with evil eyes	Female FGD	P: Then again you get you know not all people have good eyes, there are those who tend to look at children badly, so you know if you take them to the hospital and they have been thrown for those things, and they go and get injected, the child dies.
Traditional beliefs	Traditional customs	Female FGD	P: It's not a rumor, those things are there
Traditional beliefs	Death from injection if looked at with evil eyes	Female FGD	P: They had them, these are obvious, they're there. Because, we know how to check the baby's reaction because these are things we can't rush to the hospital first thing, because if we say we're rushing to the hospital, I have a friend of mine who ran to the hospital and the baby was injected, and that's is how they went. M: Died? P: Eeh, because those things tend to come up like, you just see the…
Traditional beliefs	Traditional customs	Female FGD	P: The first thing is my mother is a midwife, she delivers women, so she knows them, first thing, and there are those things, now when it gets to a certain point, she tells you here no, now my mom is someone who knows them. I have experiences from my mom a lot, a lot of things I've seen her do for people too, eeh
Traditional beliefs	Traditional customs	Female FGD	M: So if a child has been caught by those things, first they bring them to your mother to examine them. P: Yes she has to see them herself, you see, there is no other design, even I can't give my child medicine because that is the belief, like it's been there, now you see, they can't recover,so I must give the child to her so that the child can recover, now you see, that's how
Traditional beliefs	Death from injection if looked at with evil eyes	Female FGD	P:When these things come out, you can't take him/her. Because if that needle just tries to be given to them, your baby, that's how you forget them M: Will they die, after being injected even with the vaccine injection? P: Just like that, just any needle, as long as they receive it in their body, that's how they are gone. These are not things that we should play with, we have to be careful with th…
Traditional beliefs	Traditional customs	Female FGD	M: So there are times when you won't come to the hospital because the problem you've seen doesn’t belong to the hospital? P: Yes, now aren't you going to take him there P: Not every problem belongs to a doctor M: Some problems there are ways in the village we solve that problem for ourselves.
Traditional beliefs	Death from injection if looked at with evil eyes	Male FGD	P: That thing arises, there are these things I don't know that are being thrown, there are certain communities you wake up you are told by a certain woman there is a way they see your baby gets ulcers in the mouth or their stomach swells, so there is a way when they are thrown for those things, there is a way you are supposed to treat with traditional medicine, so you are told if they go for an i…
Traditional beliefs	Death from injection if looked at with evil eyes	Male FGD	P: So if you see them (the child) with these ulcers in the mouth there is a way that they should be rubbed, even I came to hear there are plastic teeth that I have never seen, I don't know there is a woman who removes them, I don't know there is a way she removes them with this material called I don't know magadi ,and what is it called this thing, and a needle, so you get they rub the baby saying…
Traditional beliefs	Death from injection if looked at with evil eyes	Male FGD	P: To add on to that point by my colleague, that one is real, I have lost a child, they got sick when they were like 8 months, then when they were taken to ..... hospital, the mother had not noticed its those plastic they say, so when they got there they were injected with the needle, the child passed away, so there is a tradition of teeth, for some tribes, especially even ours it is there, the c…
Traditional beliefs	Death from injection if looked at with evil eyes	Male FGD	P: Let me talk about that one, also that one happens in those tribes of ........., almost every tribe is there, lets talk one on one, almost every tribe its there , so once the baby is just looked like this you just hear even if the mother continues to breastfeed, that baby is suckling and your eyes pick up sand putting it in their stomach. They do, there are those who remove in those ways they k…
Traditional beliefs	Death from injection if looked at with evil eyes	Male FGD	P: But on my side, I see those are beliefs because I've witnessed with a lot of people those tribes you hear, even mine was like that, but mine I prayed for them, I said those things I'm not going to go and I prayed and that stuff ended. When I look I see it's belief, its because you yourself you believe
Traditional beliefs	Death from injection if looked at with evil eyes	Male FGD	P: I think in this I have also experienced that thing but me I think it's about knowledge, because I came and the baby wasn’t feeling well, and they were about to go for those vaccines , those ones for being injected , so I got my wife had been told by some woman that the baby shouldn’t be taken to the hospital, if they are vaccinated it's bad they are going to die, they should be taken somewhere…
Traditional beliefs	Traditional customs	Male FGD	P:Because either due to these illnesses for being thrown for stuff, and the same time it’s that month or week in which the child is due to be vaccinated, and the parent on the mother's side will be worried, this child is not feeling well, the temperature is high, the father tells the mother this child should take the baby to be vaccinated, the mother tells him no, this child is suffering from a d…
Vaccine safety	Perceived vaccine risks	Female FGD	P: Some say it's bad, if you give it to a baby, it damages the baby M: How does it damage the baby? P: Some say when you've taken a child to get vaccinated it damages P: Now I don't know how the damaging comes
Vaccine safety	Perceived side effects	Female FGD	P: Yes, the baby disturbs by crying, you can't do anything, even that leg they don't want you to touch it, you carry them like eggs
Vaccine safety	Perceived side effects	Female FGD	P: There are also some who are afraid to take a child to be vaccinated. You can find another one they went and came and picked an onion and applied there, now it's swollen
Vaccine safety	Perceived side effects	Female FGD	P: They are warm, they can diarrhea, they become sick P: They cry that you can't sleep P: You can't even lift them up
Vaccine safety	Perceived side effects	Female FGD	P: Crying
Vaccine safety	Perceived side effects	Female FGD	P: It's just the heat that goes up as the hours go by
Vaccine safety	Perceived side effects	Female FGD	P: There is an injection, I think it is second or third, that one when the child is injected.......... (Distress expression) P: Six weeks, 10 weeks and 14 weeks, after they are vaccinated, they have diarrhea, crying excessively, heat, fever is high or you see them vomiting, or the temperature is high
Vaccine safety	Perceived side effects	Male FGD	P:There may be side effects depending on how the vaccine has been stored, and maybe depending on how the doctor has immunized
Vaccine safety	Perceived side effects	Male FGD	P: As in just putting it well it's not bad, maybe if it was stored well it's not bad. But if you start maybe with storage, you'll find it must be harmful, on the side of immunization when they have gone to inject if they have no experience then you will get harm. So things like that and again when the baby is injected, there's
Vaccine safety	Perceived side effects	Male FGD	P: They cry
Vaccine safety	Perceived side effects	Male FGD	P:You get a baby crying a lot at night, where they were vaccinated a big swelling develops, then if you squeeze it, it releases water and they cry a lot.
Vaccine safety	Perceived side effects	Male FGD	P:Suppose that vaccine you get maybe the child is injected, you get children like I've had two children react differently. You get the other one there's a vaccine they don't cry, they are injected and are okay , this other one you get they are crying, they are hot again they are like sick, and also when they have that temperature, they don't rest, then there's also another time you get they have …
Vaccine safety	Perceived vaccine risks	Male FGD	P: I was also saying you get maybe you have your friend, you get like those vaccines for the legs you get I don't know if the child was injected. Badly, you get so when they start feeling pain you get they start reporting that the child has never kept quiet after being injected with that vaccine. Then you get that the leg starts to develop problems you starts to wonder if it's that vaccine that w…
